# Supplementary material for: Targeting KDM1A in Neuroblastoma with NCL-1 Induces a Less Aggressive Phenotype and Suppresses Angiogenesis
Source: J Clin Med. 2024 Oct 12;13(20):6081. doi: 10.3390/jcm13206081 (PMC11508765; doi:10.3390/jcm13206081)
Supplement: Supplementary file 1 [file jcm-13-06081-s001.zip]

Archive with 1 entries (1 files):
- jcm-3174411-supplementary.pdf
